# Supplementary material for: Comparison Between Arthroscopic and Histological International Cartilage Repair Society Scoring Systems in Porcine Cartilage Repair Model
Source: Cartilage. 2022 Jan 31;13(1):19476035211069246. doi: 10.1177/19476035211069246 (PMC9137296; doi:10.1177/19476035211069246)
Supplement: sj-xlsx-1-car-10.1177_19476035211069246 – Supplemental material for Comparison Between Arthroscopic and Histological International Cartilage Repair Society Scoring Systems in Porcine Cartilage Repair Model [file sj-xlsx-1-car-10.1177_19476035211069246.xlsx]

## Sheet: Sheet1
	Histology				Arthroscopy
ID	ICRS2_overall_assesment_subscore_rev1	ICRS2_average_subscores_rev1	ICRS2_overall_assesment_subscore_rev2	ICRS2_average_subscores_rev2	ICRS_rev1	ICRS_rev2
B1	20	48.571429	40	55.714286	8	6
B2	60	77.142857	60	75.714286	10	5
B3	60	81.428571	60	77.142857	9	7
B4	80	85.714286	80	84.285714	9	7
B5	60	67.142857	60	75.714286	10	7
B6	20	47.142857	20	54.285714	11	9
B7	20	50	0	44.285714	9	5
B8	0	34.285714	20	47.142857	8	8
B9	20	40	20	35.714286	5	3
B10					7	8
C1	60	72.857143	60	72.857143	3	7
C2	0	52.857143	0	37.142857	3	4
C3	100	95.714286	100	97.142857	7	8
C4	0	42.857143	20	42.857143	1	4
C6	40	65.714	60	74.285714	11	10
C7	0	31.428571	0	37.142857	6	4
C8	80	85.714286	60	78.571429	8	7
C9	20	44.285714	0	44.285714	4	6
